# Supplementary material for: TRPV4-Dependent Epithelial Mechanoadaptation and Barrier Remodeling Mediate Sennoside-Induced Distal Colonic Motility
Source: Int J Mol Sci. 2026 Jun 3;27(11):5057. doi: 10.3390/ijms27115057 (PMC13257419; doi:10.3390/ijms27115057)
Supplement: Supplementary file 1 [file ijms-27-05057-s001.zip]

Archive with 1 entries (1 files):
- ijms-4300304-supplementary.pdf
